# Supplementary material for: Bovine Serum Albumin-Coated Niclosamide-Zein Nanoparticles as Potential Injectable Medicine against COVID-19
Source: Materials (Basel). 2021 Jul 7;14(14):3792. doi: 10.3390/ma14143792 (PMC8307271; doi:10.3390/ma14143792)
Supplement: Supplementary file 1 [file materials-14-03792-s001.zip]

Archive with 1 entries (1 files):
- materials-1269403-supplementary.pdf
